# Supplementary material for: Microcirculatory blood flow during cardiac arrest and cardiopulmonary resuscitation does not correlate with global hemodynamics: an experimental study
Source: J Transl Med. 2016 Jun 8;14:163. doi: 10.1186/s12967-016-0934-5 (PMC4898356; doi:10.1186/s12967-016-0934-5)
Supplement: Supplementary file 1 — 10.1186/s12967-016-0934-5 Detailed data supporting conclusions of our article. [file 12967_2016_934_MOESM1_ESM.xlsx]

## Sheet: Microcirculatory data
Microcirculatory data for small vessels (≤ 20µm)
	Animal NO	Baseline	CA	CPR				Animal NO	Baseline	CA	CPR				Animal NO	Baseline	CA	CPR				Animal NO	Baseline	CA	CPR				Animal NO	Baseline	CA	CPR
TVD (mm/mm2)	32	13.18	11.6833	12			PVD (mm/mm2)	32	12.6633	5.8	11.37			PPV (%)	32	95.5367	45.8967	94.385			MFI	32	2.66667	1.41667	3.125			HI	32	0.09	1.59	0.24
	33	17.4733	13.3433	12.105				33	17.32	4.19667	9.69				33	99.0333	27.5967	78.43				33	3	1.16667	2				33	0	0.43	0.5
	43	15.6667	7.94667	13.185				43	15.6667	4.16667	11.88				43	100	46.29	90.435				43	3.16667	1.66667	2.25				43	0.16	1.5	0.44
	46	19.61	13.51	15.105				46	19.5233	4.84	14.195				46	99.5867	30.2133	93.945				46	3.08333	1.33333	2.875				46	0.08	1.13	0.09
	47	18.4767	16.77	13.475				47	18.4033	5.53667	10.885				47	99.6067	33.71	77.49				47	3.33333	0.916667	2.125				47	0.23	2.45	0.59
	49	15.62	11.1	11.76				49	14.3333	10.84	7.065				49	91.92	96.39	54.305				49	2.91667	3	1.625				49	0.08	0	1.38
	50	11.0867	2.68667	9.92				50	11.0867	0	6.78				50	100	0	65.08				50	3.08333	0.0833333	1.875				50	0.08	3	0.93
	60	20.7667	9.38667	10.335				60	20.7667	8.90333	0.44				60	100	96.55	3.245				60	3	2.25	0.25				60	0	0.22	2
	66	23.5367	14.0433	16.64				66	22.9667	10.06	7.95				66	97.5533	68.29	45.4833				66	3	1.41667	1.41667				66	0	0.71	1.24
	69	16.4933	11.11	12.1967				69	16.4933	6.415	9.77667				69	100	45.8	80.4633				69	3	1.125	2.25				69	0	2	0.56
	72	15.4667	14.3467	15.84				72	15.4667	10.17	13.9367				72	100	72.5867	87.8733				72	3.25	2.25	2.5				72	0.15	0.56	0.2
	78	14.7933	13.8933	14.01				78	14.7567	6.60333	11.52				78	99.6633	42.3767	81.6967				78	3.08333	1.58333	2.41667				78	0.08	1.74	0.41
	52	18.4867	8.97333	19.3				52	17.8033	3.03333	7.33667				52	95.92	31.6233	37.4967				52	3.08333	1.25	1.41667				52	0.08	1.4	0.71
	1	11.31	10.5667	12.96				1	11.31	0.193333	3.59333				1	100	1.74333	25.9467				1	3	0.0833333	1.16667				1	0	3	1.07
	3	13.59	13.9833	13.1367				3	13.5567	3.99333	8.98				3	99.6833	26.54	67.1967				3	3	1.08333	2.08333				3	0	1.15	1.44
	15	18.0567	13.38	16.32				15	17.7267	5.51667	16.28				15	98.0467	38.4833	99.78				15	2.91667	1.16667	3.25				15	0.08	2.14	0.15
	17	14.2833	15.1267	13.64				17	14.2233	4.91667	8.18667				17	99.5467	26.8767	65.05				17	3	0.916667	1.83333				17	0	1.91	0.82
	20	12.2533	10.6533	14.1767				20	12.2167	5.68667	8.88				20	99.7733	39.45	63.5733				20	3	1.5	1.58333				20	0	1.5	0.79
Microcirculatory data for other vessels (˃ 20µm)
	Animal NO	Baseline	CA	CPR				Animal NO	Baseline	CA	CPR				Animal NO	Baseline	CA	CPR				Animal NO	Baseline	CA	CPR				Animal NO	Baseline	CA	CPR
TVD (mm/mm2)	32	0.44	0	0.01			PVD (mm/mm2)	32	0.44	0	0.01			PPV (%)	32	100	0	100			MFI	32	3	0	3			HI	32	0	0	0
	33	0.75	0.36	0.4				33	0.75	0.12	0.4				33	100	50	100				33	3	2.67	2.75				33	0	0	0.18
	43	0.306667	0.625	0.42				43	0.306667	0.383333	0.42				43	100	63.8133	100				43	3.11	3	2.75				43	0.11	0	0.18
	46	1.34	0.27	0.52				46	1.17333	0.146667	0.52				46	87.74	83.37	100				46	3.08333	2	2.75				46	0.08	0	0.18
	47	0.236667	0.805	0.6				47	0.236667	0.38	0.6				47	100	37.85	100				47	3.16667	1.75	2.875				47	0.16	0	0.09
	49	0.0933333	2.61	2.765				49	0.0933333	1.305	2.575				49	100	100	92.92				49	3	3	2.685				49	0	0.86	0.14
	50	1.32667	0	0.015				50	1.32667	0	0.015				50	100	0	100				50	3.04	0	3				50	0.04	0	0
	60	0.476667	0.03	0.665				60	0.476667	0.015	0.65				60	100	100	97.98				60	3	2	2.89				60	0	0	1
	66	1.04	0.225	0.49				66	1.00667	0.15	0.43				66	97.4067	100	93.39				66	3	2.44333	3				66	0	0.41	0
	69	1.06333	3.82	0.443333				69	1.06333	0.4	0.433333				69	100	54.465	98.6967				69	3	1.375	3				69	0	2	0
	72	0.853333	0.2	0.643333				72	0.853333	0.156667	0.643333				72	100	90.1067	100				72	3.08333	2.875	3				72	0.08	0.09	0
	78	0.38	0.83	0.28				78	0.38	0.52	0.28				78	100	61.69	100				78	3.16667	2.5	3				78	0.16	0.4	0
	52	0.0666667	0	0.323333				52	0.0666667	0	0.323333				52	100	50	100				52	3	2	2.625				52	0	0	0.29
	1	0.303333	0	0.443333				1	0.303333	0	0.426667				1	100	0	96.21				1	3	0	3				1	0	0	0
	3	0.273333	0.55	0.353333				3	0.273333	0.31	0.353333				3	100	56.8367	100				3	3	1.64	2.66667				3	0	1.48	0.38
	15	0.576667	0.11	1.035				15	0.576667	0.0366667	0.84				15	100	50	87.8				15	3	3	3				15	0	0.18	0
	17	0.03	0.03	0.64				17	0.03	0.01	0.576667				17	100	100	89.6367				17	3	2.335	2.33333				17	0	0.29	0.43
	20	0.136667	0.06	0.716667				20	0.136667	0.02	0.703333				20	100	100	95.04				20	3	2.125	2.75				20	0	0.59	0.18
Abbreviations: NO - number, CA - cardiac arrest, CPR - cardiopulmonary resuscitation, TVD - total vessel density, PVD - perfused vessel density, PPV - proportion of perfused vessels, MFI - microvascular flow index, HI - heterogeneity index

## Sheet: Other data
Hemodynamic data
	Animal NO	Baseline	CA	CPR				Animal NO	Baseline	CA	CPR
Mean arterial blood pressure (mmHg)	32	72	22.33	28.3333			Carotid blood flow (mL/min)	32	447.9	0.2	106.9
	33	71.6667	25	32.3333				33	295.6	15.6	151.7
	43	77.6667	16.67	59				43	397.9	5.98	157
	46	89.3333	27.67	67.6667				46	245.8	11.7	201.8
	47	95	55	48				47	260.8	19.5	129.3
	49	94	19.67	57				49	204.5	6.6	105.5
	50	83.6667	16.67	31.3333				50	397.7	9.2	144.2
	60	77	25.33	50				60	222.9	11.9	133.6
	66	106.333	21	65				66	271.6	9.4	123.2
	69	70	24	42.6667				69	261.1	18.6	158.6
	72	70.6667	22.33	27.3333				72	262.1	12.9	119.7
	78	100	28	80.3333				78	316.4	15	193.1
	52	87.3333	22.67	44.3333				52	251.9	6.47	145.7
	1	85.3333	21.67	49.3333				1	255.1	5.99	131.5
	3	97.6667	20.33	44.6667				3	390.9	8	101.8
	15	88.6667	26.33	38.3333				15	253.4	10.3	147.5
	17	88.3333	25.33	64.3333				17	235.1	3.86	151.7
	20	96	40.33	39.3333				20	295	3.9	165
Hemoglobin, lactate, cerebral temperature
	Animal NO	Baseline	CPR					Animal NO	Baseline	CPR			Animal NO	Baseline
Hemoglobin (g/dL)	32	8.4	13.1				Lactate (mmol/L)	32	0.7	3.2		Cerebral temperature (°C)	32	38.76
	33	8.3	11.3					33	1.1	4			33	39.61
	43	8.2	10.9					43	0.8	2.9			43	38.74
	46	7.8	11.3					46	0.5	4.8			46	40.95
	47	9.5	8.8					47	0.9	2			47	39.49
	49	8.5	12.3					49	1.4	4.1			49	39.74
	50	5.2	7.5					50		2.8			50	36.18
	60	8	11.3					60		3.5			60	39.26
	66	10.5	12.5					66	1	2.8			66	38.18
	69	8.3	11.3					69	1	4.4			69	39.81
	72	6.9	10.2					72		3.5			72	37.07
	78	8.7	11.6					78	0.8	2.9			78	38.03
	52	7.9	10.1					52		3.3			52	37.09
	1	8.2	11.1					1	0.7	3.4			1	39.82
	3	9.8	11.2					3	1	4.5			3	40.08
	15	8.5	11.7					15	1	2.8			15	37.44
	17	8.6	11.7					17	0.8	3.2			17	39.3
	20	7.9	11					20		3.1			20	37.19
Other baseline hemodynamic parameters
Animal NO	Central venous pressure (mmHg)	Pulmonary artery pressure (mmHg)	Pulmonary wedge pressure (mmHg)	Cardiac output (L/min)	Peripheral vascular resistance (mmHg x min/L)
32	5	19		5.5	12.1818
33	6	15		6.1	10.765
43	6	16	7	4.2	17.0635
46	5	17	10	6.4	13.1771
47	3	12		5.9	15.5932
49	4	18	9	5.7	15.7895
50	4	19	8	7.5	10.6222
60	2	14	7	4.5	16.6667
66	6	22	9	6.1	16.4481
69	5	16	9	5.3	12.2642
72	4	14	6	4.2	15.873
78	9	21		4.1	22.1951
52	9	24	12	4.1	19.1057
1	9	24	10	4.3	17.7519
3	2	18	5	5.5	17.3939
15	12	25	15	4.3	17.8295
17	7	18	11	5.2	15.641
20	3	18	7	4.7	19.7872
Abbreviations: NO - number, CA - cardiac arrest, CPR - cardiopulmonary resuscitation
